# Supplementary material for: Dengue fever transmission between a construction site and its surrounding communities in China
Source: Parasit Vectors. 2021 Jan 6;14:22. doi: 10.1186/s13071-020-04463-x (PMC7787407; doi:10.1186/s13071-020-04463-x)
Supplement: Supplementary file 1 — Additional file 1: Table S1. Simulated results of scenario 1. Table S2. Simulated results of scenario 2. Table S3. Simulated results of scenario 3. Table S4. Simulated results of scenario 4. Table S5. Simulated results of scenario 5. Table S6. Simulated results of scenario 6 and scenario 7. [file 13071_2020_4463_MOESM1_ESM.xlsx]

## Sheet: Sheet 1
Table S1. Simulated results of scenario 1
Intervention	Number of cases		TAR(%)				DO(days)		AE(%)		RE(%)
			%		95% CI
	S	C	S	C	S	C	S	C	S	C	S	C
Reported data	103	131	20.6	0.262	17.05-24.14	0.22-0.31	41	47	10.65	21.328	34.08	98.7865
No intervention	156	10796	31.25	21.59	27.18-35.31	21.23-21.95	73	127	0	0	0	0
βIS=0	156	10796	31.25	21.59	27.18-35.31	21.23-21.95	73	127	0	0	0	0
βpsms=0	156	10796	31.25	21.59	27.18-35.31	21.23-21.95	73	127	0	0	0	0
βmsps=0	156	10796	31.25	21.59	27.18-35.31	21.23-21.95	73	127	0	0	0	0
βmcps=0	129	10796	25.81	21.59	21.97-29.65	21.23-21.95	85	127	5.44	0	17.41	0
βpcmc=0	156	2794	31.25	5.6	27.18-35.31	5.40-5.80	73	145	0	15.99	0	74.06
βpsmc=0	156	10796	31.25	21.59	27.18-35.31	21.23-21.95	73	127	0	0	0	0
βmcpc=0	156	33	31.25	0.068	27.18-35.31	0.05-0.09	73	60	0	21.52	0	99.69
S：construction site A ; C: community B
Table S2. Simulated results of scenario 2
βi=0	Number of cases		TAR(%)				DO(days)		AE(%)		RE(%)
			%		95% CI
	S	C	S	C	S	C	S	C	S	C	S	C
βmsps，βpsms	156	10796	31.25	21.59	27.18-35.31	21.23-21.95	73	127	0	0	0	0
βmsps，βpsmc	156	10796	31.25	21.59	27.18-35.31	21.23-21.95	73	127	0	0	0	0
βmsps，βmcps	74	10796	14.88	21.59	11.76-18.00	21.23-21.95	66	127	16.37	0	52.38	0
βmsps，βmcpc	156	33	31.25	0.068	27.18-35.31	0.05-0.09	73	60	0	21.52	0	99.69
βmsps，βpcmc	156	2794	31.25	5.6	27.18-35.31	5.40-5.80	73	145	0	15.99	0	74.06
βmsps，βIS	156	10796	31.25	21.59	27.18-35.31	21.23-21.95	73	127	0	0	0	0
βpsms，βpsmc	156	10796	31.25	21.59	27.18-35.31	21.23-21.95	73	127	0	0	0	0
βpsms，βmcps	103	10796	20.67	21.59	17.12-24.22	21.23-21.95	83	127	10.58	0	33.86	0
βpsms，βmcpc	156	33	31.25	0.068	27.18-35.31	0.05-0.09	73	60	0	21.52	0	99.69
βpsms，βpcmc	156	2794	31.25	5.6	27.18-35.31	5.40-5.80	73	145	0	15.99	0	74.06
βpsms，βIS	156	10796	31.25	21.59	27.18-35.31	21.23-21.95	73	127	0	0	0	0
βpsmc，βmcps	129	10796	25.81	21.59	21.97-29.65	21.23-21.95	85	127	5.44	0	17.41	0
βpsmc，βmcpc	156	33	31.25	0.068	27.18-35.31	0.05-0.09	73	60	0	21.52	0	99.69
βpsmc，βpcmc	156	2794	31.25	5.6	27.18-35.31	5.40-5.80	73	145	0	15.99	0	74.06
βpsmc，βIS	156	10796	31.25	21.59	27.18-35.31	21.23-21.95	73	127	0	0	0	0
βmcps，βmcpc	129	33	25.81	0.068	21.97-29.65	0.05-0.09	85	60	5.44	21.52	17.41	99.69
βmcps，βpcmc	129	2794	25.81	5.6	21.97-29.65	5.40-5.80	85	145	5.44	15.99	17.41	74.06
βmcps，βIS	129	10796	25.81	21.59	21.97-29.65	21.23-21.95	85	127	5.44	0	17.41	0
βmcpc，βpcmc	156	33	31.25	0.068	27.18-35.31	0.05-0.09	73	60	0	21.52	0	99.69
βmcpc，βIS	156	33	31.25	0.068	27.18-35.31	0.05-0.09	73	60	0	21.52	0	99.69
βpcmc，βIS	156	2794	31.25	5.6	27.18-35.31	5.40-5.80	73	145	0	15.99	0	74.06
Table S3. Simulated results of scenario 3
βi=0	Number of cases		TAR(%)				DO(days)		AE(%)		RE(%)
			%		95% CI
	S	C	S	C	S	C	S	C	S	C	S	C
βpsms βmsps βmcps	74	10796	14.88	21.59	11.76-18.00	21.23-21.95	66	127	16.37	0	52.384	0
βpsms βmsps βpcmc	156	2794	31.25	5.6	27.18-35.31	5.40-5.80	73	145	0	15.99	0	74.0621
βpsms βmsps βpsmc	156	10796	31.25	21.59	27.18-35.31	21.23-21.95	73	127	0	0	0	0
βpsms βmsps βmcpc	156	33	31.25	0.068	27.18-35.31	0.05-0.09	73	60	0	21.522	0	99.685
βpsms βmcps βpcmc	103	2794	20.67	5.6	17.12-24.22	5.40-5.80	83	145	10.58	15.99	33.856	74.0621
βpsms βmcps βpsmc	103	10796	20.67	21.59	17.12-24.22	21.23-21.95	83	127	10.58	0	33.856	0
βpsms βmcps βmcpc	103	33	20.67	0.068	17.12-24.22	0.05-0.09	83	60	10.58	21.522	33.856	99.685
βpsms βpcmc βpsmc	156	2794	31.25	5.6	27.18-35.31	5.40-5.80	73	145	0	15.99	0	74.0621
βpsms βpcmc βmcpc	156	33	31.25	0.068	27.18-35.31	0.05-0.09	73	60	0	21.522	0	99.685
βpsms βpsmc βmcpc	156	33	31.25	0.068	27.18-35.31	0.05-0.09	73	60	0	21.522	0	99.685
βmsps βmcps βpcmc	74	2794	14.88	5.6	11.76-18.00	5.40-5.80	66	145	16.37	15.99	52.384	74.0621
βmsps βmcps βpsmc	74	10796	14.88	21.59	11.76-18.00	21.23-21.95	66	127	16.37	0	52.384	0
βmsps βmcps βmcpc	74	33	14.88	0.068	11.76-18.00	0.05-0.09	66	60	16.37	21.522	52.384	99.685
βmsps βpcmc βpsmc	156	2794	31.25	5.6	27.18-35.31	5.40-5.80	73	145	0	15.99	0	74.0621
βmsps βpcmc βmcpc	156	33	31.25	0.068	27.18-35.31	0.05-0.09	73	60	0	21.522	0	99.685
βmsps βpsmc βmcpc	156	33	31.25	0.068	27.18-35.31	0.05-0.09	73	60	0	21.522	0	99.685
βmcps βpcmc βpsmc	129	2794	25.81	5.6	21.97-29.65	5.40-5.80	85	145	5.44	15.99	17.408	74.0621
βmcps βpcmc βmcpc	129	33	25.81	0.068	21.97-29.65	0.05-0.09	85	60	5.44	21.522	17.408	99.685
βmcps βpsmc βmcpc	129	33	25.81	0.068	21.97-29.65	0.05-0.09	85	60	5.44	21.522	17.408	99.685
βpcmc βpsmc βmcpc	156	33	31.25	0.068	27.18-35.31	0.05-0.09	73	60	0	21.522	0	99.685
βIS βpsms βmsps	156	10796	31.25	21.59	27.18-35.31	21.23-21.95	73	127	0	0	0	0
βIS βpsms βpcmc	156	2794	31.25	5.6	27.18-35.31	5.40-5.80	73	145	0	15.99	0	74.0621
βIS βpsms βpsmc	156	10796	31.25	21.59	27.18-35.31	21.23-21.95	73	127	0	0	0	0
βIS βpsms βmcpc	156	33	31.25	0.068	27.18-35.31	0.05-0.09	73	60	0	21.522	0	99.685
βIS βmsps βpsmc	156	10796	31.25	21.59	27.18-35.31	21.23-21.95	73	127	0	0	0	0
βIS βmsps βpcmc	156	2794	31.25	5.6	27.18-35.31	5.40-5.80	73	145	0	15.99	0	74.0621
βIS βmsps βmcpc	156	33	31.25	0.068	27.18-35.31	0.05-0.09	73	60	0	21.522	0	99.685
βIS βmcps βpsmc	129	10796	25.81	21.59	21.97-29.65	21.23-21.95	85	127	5.44	0	17.408	0
βIS βpcmc βpsmc	156	2794	31.25	5.6	27.18-35.31	5.40-5.80	73	145	0	15.99	0	74.0621
βIS βpsmc βmcpc	156	33	31.25	0.068	27.18-35.31	0.05-0.09	73	60	0	21.522	0	99.685
βIS βmcps βmcpc	129	33	25.81	0.068	21.97-29.65	0.05-0.09	85	60	5.44	21.522	17.408	99.685
βIS βmcps βpcmc	129	2794	25.81	5.6	21.97-29.65	5.40-5.80	85	145	5.44	15.99	17.408	74.0621
βIS βmcpc βpcmc	156	33	31.25	0.068	27.18-35.31	0.05-0.09	73	60	0	21.522	0	99.685
βIS βmsps βmcps	74	10796	14.88	21.59	11.76-18.00	21.23-21.95	66	127	16.37	0	52.384	0
βIS βpsms βmcps	103	10796	20.67	21.59	17.12-24.22	21.23-21.95	83	127	10.58	0	33.856	0
Table S4. Simulated results of scenario 4
βi=0	Number of cases		TAR(%)				DO(days)		AE(%)		RE(%)
			%		95% CI
	S	C	S	C	S	C	S	C	S	C	S	C
βIS βpsms βmsps βmcps	74	10796	14.88	21.59	11.76-18.00	21.23-21.95	66	127	16.37	0	52.384	0
βIS βpsms βmsps βpcmc	156	2794	31.25	5.6	27.18-35.31	5.40-5.80	73	145	0	15.99	0	74.0621
βIS βpsms βmsps βpsmc	156	10796	31.25	21.59	27.18-35.31	21.23-21.95	73	127	0	0	0	0
βIS βpsms βmsps βmcpc	156	33	31.25	0.068	27.18-35.31	0.05-0.09	73	60	0	21.522	0	99.685
βIS βpsms βmcps βpcmc	129	2794	25.81	5.6	21.97-29.65	5.40-5.80	85	145	5.44	15.99	17.408	74.0621
βIS βpsms βmcps βpsmc	103	10796	20.67	21.59	17.12-24.22	21.23-21.95	83	127	10.58	0	33.856	0
βIS βpsms βmcps βmcpc	103	33	20.67	0.068	17.12-24.22	0.05-0.09	83	60	10.58	21.522	33.856	99.685
βIS βpsms βpcmc βpsmc	156	2794	31.25	5.6	27.18-35.31	5.40-5.80	73	145	0	15.99	0	74.0621
βIS βpsms βpcmc βmcpc	156	33	31.25	0.068	27.18-35.31	0.05-0.09	73	60	0	21.522	0	99.685
βIS βpsms βpsmc βmcpc	156	33	31.25	0.068	27.18-35.31	0.05-0.09	73	60	0	21.522	0	99.685
βIS βmsps βmcps βpcmc	74	2794	14.88	5.6	11.76-18.00	5.40-5.80	66	145	16.37	15.99	52.384	74.0621
βIS βmsps βmcps βpsmc	74	10796	14.88	21.59	11.76-18.00	21.23-21.95	66	127	16.37	0	52.384	0
βIS βmsps βmcps βmcpc	74	33	14.88	0.068	11.76-18.00	0.05-0.09	66	60	16.37	21.522	52.384	99.685
βIS βmsps βpcmc βpsmc	156	2794	31.25	5.6	27.18-35.31	5.40-5.80	73	145	0	15.99	0	74.0621
βIS βmsps βpcmc βmcpc	156	33	31.25	0.068	27.18-35.31	0.05-0.09	73	60	0	21.522	0	99.685
βIS βmsps βpsmc βmcpc	156	33	31.25	0.068	27.18-35.31	0.05-0.09	73	60	0	21.522	0	99.685
βIS βmcps βpcmc βpsmc	129	2794	25.81	5.6	21.97-29.65	5.40-5.80	85	145	5.44	15.99	17.408	74.0621
βIS βmcps βpcmc βmcpc	129	33	25.81	0.068	21.97-29.65	0.05-0.09	85	60	5.44	21.522	17.408	99.685
βIS βmcps βpsmc βmcpc	129	33	25.81	0.068	21.97-29.65	0.05-0.09	85	60	5.44	21.522	17.408	99.685
βIS βpcmc βpsmc βmcpc	156	33	31.25	0.068	27.18-35.31	0.05-0.09	73	60	0	21.522	0	99.685
βpsms βmsps βmcps βpcmc	74	2794	14.88	5.6	11.76-18.00	5.40-5.80	66	145	16.37	15.99	52.384	74.0621
βpsms βmsps βmcps βpsmc	74	10796	14.88	21.59	11.76-18.00	21.23-21.95	66	127	16.37	0	52.384	0
βpsms βmsps βmcps βmcpc	74	33	14.88	0.068	11.76-18.00	0.05-0.09	66	60	16.37	21.522	52.384	99.685
βpsms βmsps βpcmc βpsmc	156	2794	31.25	5.6	27.18-35.31	5.40-5.80	73	145	0	15.99	0	74.0621
βpsms βmsps βpcmc βmcpc	156	33	31.25	0.068	27.18-35.31	0.05-0.09	73	60	0	21.522	0	99.685
βpsms βmsps βpsmc βmcpc	156	33	31.25	0.068	27.18-35.31	0.05-0.09	73	60	0	21.522	0	99.685
βpsms βmcps βpcmc βpsmc	129	2794	25.81	5.6	21.97-29.65	5.40-5.80	85	145	5.44	15.99	17.408	74.0621
βpsms βmcps βpcmc βmcpc	103	33	20.67	0.068	17.12-24.22	0.05-0.09	83	60	10.58	21.522	33.856	99.685
βpsms βmcps βpsmc βmcpc	103	33	20.67	0.068	17.12-24.22	0.05-0.09	83	60	10.58	21.522	33.856	99.685
βpsms βpcmc βpsmc βmcpc	156	33	31.25	0.068	27.18-35.31	0.05-0.09	73	60	0	21.522	0	99.685
βmsps βmcps βpcmc βpsmc	74	2794	14.88	5.6	11.76-18.00	5.40-5.80	66	145	16.37	15.99	52.384	74.0621
βmsps βmcps βpcmc βmcpc	74	2794	14.88	5.6	11.76-18.00	5.40-5.80	66	145	16.37	15.99	52.384	74.0621
βmsps βmcps βpsmc βmcpc	74	2794	14.88	5.6	11.76-18.00	5.40-5.80	66	145	16.37	15.99	52.384	74.0621
βmsps βpcmc βpsmc βmcpc	156	33	31.25	0.068	27.18-35.31	0.05-0.09	73	60	0	21.522	0	99.685
βmcps βpcmc βpsmc βmcpc	103	33	20.67	0.068	17.12-24.22	0.05-0.09	83	60	10.58	21.522	33.856	99.685
Table S5. Simulated results of scenario 5
βi=0	Number of cases		TAR(%)				DO(days)		AE(%)		RE(%)
			%		95% CI
	S	C	S	C	S	C	S	C	S	C	S	C
βIS βpsms βmsps βmcps βpcmc	74	2794	14.88	5.6	11.76-18.00	5.40-5.80	66	145	16.37	15.99	52.384	74.0621
βIS βpsms βmsps βmcps βpsmc	74	10796	14.88	21.59	11.76-18.00	21.23-21.95	66	127	16.37	0	52.384	0
βIS βpsms βmsps βmcps βmcpc	74	33	14.88	0.068	11.76-18.00	0.05-0.09	66	60	16.37	21.522	52.384	99.685
βIS βpsms βmsps βpcmc βpsmc	156	2794	31.25	5.6	27.18-35.31	5.40-5.80	73	145	0	15.99	0	74.0621
βIS βpsms βmsps βpcmc βmcpc	156	33	31.25	0.068	27.18-35.31	0.05-0.09	73	60	0	21.522	0	99.685
βIS βpsms βmsps βpsmc βmcpc	156	33	31.25	0.068	27.18-35.31	0.05-0.09	73	60	0	21.522	0	99.685
βIS βpsms βmcps βpcmc βpsmc	129	2794	25.81	5.6	21.97-29.65	5.40-5.80	85	145	5.44	15.99	17.408	74.0621
βIS βpsms βmcps βpcmc βmcpc	103	33	20.67	0.068	17.12-24.22	0.05-0.09	83	60	10.58	21.522	33.856	99.685
βIS βpsms βmcps βpsmc βmcpc	103	33	20.67	0.068	17.12-24.22	0.05-0.09	83	60	10.58	21.522	33.856	99.685
βIS βpsms βpcmc βpsmc βmcpc	156	33	31.25	0.068	27.18-35.31	0.05-0.09	73	60	0	21.522	0	99.685
βIS βmsps βmcps βpcmc βpsmc	74	2794	14.88	5.6	11.76-18.00	5.40-5.80	66	145	16.37	15.99	52.384	74.0621
βIS βmsps βmcps βpcmc βmcpc	74	2794	14.88	5.6	11.76-18.00	5.40-5.80	66	145	16.37	15.99	52.384	74.0621
βIS βmsps βmcps βpsmc βmcpc	74	2794	14.88	5.6	11.76-18.00	5.40-5.80	66	145	16.37	15.99	52.384	74.0621
βIS βmsps βpcmc βpsmc βmcpc	156	33	31.25	0.068	27.18-35.31	0.05-0.09	73	60	0	21.522	0	99.685
βIS βmcps βpcmc βpsmc βmcpc	103	33	20.67	0.068	17.12-24.22	0.05-0.09	83	60	10.58	21.522	33.856	99.685
βpsms βmsps βmcps βpcmc βpsmc	74	2794	14.88	5.6	11.76-18.00	5.40-5.80	66	145	16.37	15.99	52.384	74.0621
βpsms βmsps βmcps βpcmc βmcpc	74	33	14.88	0.068	11.76-18.00	0.05-0.09	66	60	16.37	21.522	52.384	99.685
βpsms βmsps βmcps βpsmc βmcpc	74	33	14.88	0.068	11.76-18.00	0.05-0.09	66	60	16.37	21.522	52.384	99.685
βpsms βmsps βpcmc βpsmc βmcpc	156	33	31.25	0.068	27.18-35.31	0.05-0.09	73	60	0	21.522	0	99.685
βmsps βmcps βpcmc βpsmc βmcpc	74	33	14.88	0.068	11.76-18.00	0.05-0.09	66	60	16.37	21.522	52.384	99.685
Table S6. Simulated results of scenario 6 and scenario 7
βi=0	Number of cases		TAR(%)				DO(days)		AE(%)		RE(%)
			%		95% CI
	S	C	S	C	S	C	S	C	S	C	S	C
βIS βpsms βmsps βmcps βpcmc βpsmc	74	2794	14.88	5.6	11.76-18.00	5.40-5.80	66	145	16.37	15.99	52.384	74.0621
βIS βpsms βmsps βmcps βpcmc βmcpc	74	33	14.88	0.068	11.76-18.00	0.05-0.09	66	60	16.37	21.522	52.384	99.685
βIS βpsms βmsps βmcps βpsmc βmcpc	74	33	14.88	0.068	11.76-18.00	0.05-0.09	66	60	16.37	21.522	52.384	99.685
βIS βpsms βmsps βpcmc βpsmc βmcpc	156	33	31.25	0.068	27.18-35.31	0.05-0.09	73	60	0	21.522	0	99.685
βIS βpsms βmcps βpcmc βpsmc βmcpc	103	33	20.67	0.068	17.12-24.22	0.05-0.09	83	60	10.58	21.522	33.856	99.685
βIS βmsps βmcps βpcmc βpsmc βmcpc	74	33	14.88	0.068	11.76-18.00	0.05-0.09	66	60	16.37	21.522	52.384	99.685
βpsms βmsps βmcps βpcmc βpsmc βmcpc	74	33	14.88	0.068	11.76-18.00	0.05-0.09	66	60	16.37	21.522	52.384	99.685
βall	74	33	14.88	0.068	11.76-18.00	0.05-0.09	66	60	16.37	21.522	52.384	99.685
